# Supplementary material for: The effect of foot orthoses with forefoot cushioning or metatarsal pad on forefoot peak plantar pressure in running
Source: J Foot Ankle Res. 2016 Nov 16;9:44. doi: 10.1186/s13047-016-0176-z (PMC5112690; doi:10.1186/s13047-016-0176-z)
Supplement: Additional file 1: — The dataset with the raw data of peak pressures for the total foot and the forefoot. (XLSX 39 kb) [file 13047_2016_176_MOESM1_ESM.xlsx]

## Sheet: Blatt1
Subject Number	Condition	Total Foot [kPa]]	Forefoot [kPa]
1	N	240	240
1	P	232.5	232.5
1	C	207.5	207.5
2	N	552.5	370
2	P	522.5	522.5
2	C	542.5	542.5
3	N	375	220
3	P	355	195
3	C	437.5	165
4	N	327.5	327.5
4	P	330	330
4	C	320	282.5
6	N	340	340
6	P	347.5	347.5
6	C	335	335
7	N	270	270
7	P	300	300
7	C	247.5	217.5
8	N	380	250
8	P	347.5	250
8	C	235	222.5
9	N	310	310
9	P	347.5	347.5
9	C	265	265
10	N	440	440
10	P	505	505
10	C	322.5	322.5
11	N	347.5	347.5
11	P	295	295
11	C	277.5	277.5
12	N	322.5	322.5
12	P	350	315
12	C	295	275
13	N	480	275
13	P	355	255
13	C	480	247.5
14	N	260	232.5
14	P	332.5	275
14	C	352.5	235
15	N	462.5	450
15	P	455	392.5
15	C	380	337.5
16	N	352.5	257.5
16	P	392.5	252.5
16	C	360	235
18	N	280	280
18	P	317.5	277.5
18	C	267.5	267.5
19	N	495	250
19	P	397.5	260
19	C	357.5	200
20	N	315	315
20	P	282.5	250
20	C	277.5	245
21	N	462.5	462.5
21	P	435	372.5
21	C	415	415
22	N	380	380
22	P	375	375
22	C	285	285
23	N	305	300
23	P	332.5	332.5
23	C	357.5	357.5
24	N	317.5	270
24	P	290	255
24	C	362.5	250
25	N	350	297.5
25	P	302.5	302.5
25	C	270	270
